# Supplementary material for: Maternal Diet Quality Assessed Using the Korean Healthy Eating Index and Risk of Small-for-Gestational-Age Infants: Findings from the Mothers and Children’s Environmental Health (MOCEH) Study
Source: Nutrients. 2025 Sep 25;17(19):3056. doi: 10.3390/nu17193056 (PMC12526471; doi:10.3390/nu17193056)
Supplement: Supplementary file 1 [file nutrients-17-03056-s001.zip]

Archive with 1 entries (1 files):
- nutrients-3860372-supplementary.pdf
